# Supplementary material for: Mechanisms of Cefiderocol Resistance in Carbapenemase-Producing Enterobacterales: Insights from Comparative Genomics
Source: Antibiotics (Basel). 2025 Jul 12;14(7):703. doi: 10.3390/antibiotics14070703 (PMC12291914; doi:10.3390/antibiotics14070703)
Supplement: Supplementary file 1 [file antibiotics-14-00703-s001.zip]

Archive with 1 entries (1 files):
- antibiotics-3676256-supplementary.xlsx
