# Supplementary material for: Mechanisms of Cefiderocol Resistance in Carbapenemase-Producing Enterobacterales: Insights from Comparative Genomics
Source: Antibiotics (Basel). 2025 Jul 12;14(7):703. doi: 10.3390/antibiotics14070703 (PMC12291914; doi:10.3390/antibiotics14070703)
Supplement: Supplementary file 1 [file antibiotics-14-00703-s001.zip › antibiotics-3676256-supplementary.xlsx]

## Sheet: Table_S1
Supplementary table 1. Antibiotic non-susceptibility profile of the isolates
ID	CFD	CAZ	CFP	ERT	IMI	MER	ATM	CTO	CZA	CIP	LEV	GEN	TOB	AMK	COL	FOT	TIG	Carbapenemase
CF1313021																		NDM-1
EC1096797																		NDM-1; OXA-244
EC1151567																		NDM-5; KPC-3
EC1242016																		NDM-1
EC1242191																		OXA-48
EC673020																		NDM-5
EC761716																		NDM-5
EC782935																		OXA-181
EC901482																		NDM-1; OXA-244
EC944575																		NDM-5
EE1280220																		OXA-181
EE1332654																		VIM-1
EE1338763																		OXA-48
EE974926																		KPC-3
KP1059745																		KPC-2; NDM-1
KP1067518																		NDM-1; OXA-48
KP1207364																		KPC-3
KP1207896																		NDM-1; OXA-48
KP1207904																		KPC-3
KP1215397																		NDM-1
KP1234533																		NDM-1; OXA-48
KP1268564																		VIM-1
KP1307832																		KPC-3
KP944560																		NDM-1; OXA-48
KP944575																		NDM-1
KP953369																		NDM-1; OXA-48
KP971943																		NDM-1
KP985068																		KPC-3
PS965060																		NDM-5
CF775268																		VIM-1
CK1116243																		VIM-24
EC1023956																		VIM-1
EC1024606																		VIM-1
EC1197488																		KPC-3
EC1233581																		NDM-5
EC863253																		VIM-1
EE1274028																		VIM-1
EE1318769																		VIM-24
KP1045007																		VIM-24
KP1096796																		NDM-1; OXA-48
KP1096799																		NDM-1; OXA-48
KP1131939																		VIM-1
KP1156073																		OXA-48
KP1174934																		OXA-48
KP1216215																		VIM-1
KP1255048																		NDM-1; OXA-48
KP1289033																		NDM-1
KP1348849																		VIM-1
KP822390																		NDM-1
KP838840																		VIM-1
KP844839																		NDM-1; OXA-48
KP846745																		NDM-1; OXA-48
KP882410																		NDM-1
KP896137																		VIM-1
KP932969																		VIM-1
MM1207184																		NDM-1
PR1307361																		NDM-1
PS1207364																		NDM-5
SM1131939																		VIM-1
		Non susceptible
		Susceptible
		Not available
CFD: Cefiderocol, CAZ: Ceftazidime, CFP: Cefepime, ERT: Ertapenem, IMI: Imipenem, MER: Meropenem, ATM: Aztreonam, CTO: Ceftolozane-Tazobactam
CZA: Ceftazidime-AvibactamCIP: Ciprofloxacin, LEV: Levofloxacin, GEN: Gentamicin, TOB: Tobramycin, AMK: Amikacin, COL: Colistin, FOT: Fosfomycin, TIG: Tigecyclin

## Sheet: Table_S2
Supplementary table 2. Betalactamases references used for comparative analysis
Gene	Accession
blaKPC-2	AAK70220.1
blaKPC-3	AAL05630.1
blaNDM-1	AHM26723.1
blaNDM-5	AEN03071.1
blaOXA-181	AEP16366.1
blaOXA-48	AAP70012.1
blaVIM-1	AAN63496.1
ACT-40	ANE37563
ACT-52	WP_014882211.1
ACT-55	AIG20016
CMY-13	EEH94734.2
CMY-145	APD79118.2
CMY-16	AGO62642.1
CMY-4	KSY23356.1
CMY-42	ADM21467.1
CMY-6	CAB36902.1
EC-14	WP_063860233.1
EC-15	WP_063610930.1
EC-8	WP_063860454.1

## Sheet: Table_S3
Supplementary table 3. Reference genomes used for comparative analysis
Species	Strain	Assembly Name	Assembly Accession
Citrobacter portucalensis	Cf7303	ASM2337493v1	GCF_023374935.1
Citrobacter koseri	ATCC BAA-895	ASM1804v1	GCF_000018045.1
Escherichia coli	K-12 substr. MG1655	ASM584v2	GCF_000005845.2
Enterobacter hormaechei	FDAARGOS 1433	ASM1904824v1	GCF_019048245.1
Enterobacter kobei	11778-yvys	ASM2302312v1	GCF_023023125.1
Enterobacter roggenkampii	DSM 16690	ASM172980v1	GCF_001729805.1
Klebsiella pneumoniae	HS11286	ASM24018v2	GCF_000240185.1
Morganella morganii	ATCC 25830	ASM609445v1	GCF_006094455.1
Providencia stuartii	41	ASM3574798v1	GCF_035747985.1
Providencia hangzhouensis	PR-310	ASM2919359v2	GCF_029193595.2
Serratia sarumanii	K-M0228	ASM3574990v1	GCF_035749905.1
